# Supplementary material for: The Anti-Inflammatory and Anti-Pruritus Mechanisms of Huanglian Jiedu Decoction in the Treatment of Atopic Dermatitis
Source: Front Pharmacol. 2021 Dec 2;12:735295. doi: 10.3389/fphar.2021.735295 (PMC8675233; doi:10.3389/fphar.2021.735295)
Supplement: Supplementary file 2 [file DataSheet1.zip]

Archive with 20 entries (15 files):
- IL-4Rα/
- IL-4Rα/1.jpg
- IL-4Rα/2.jpg
- IL-4Rα/3.jpg
- JAK1/
- JAK1/1.jpg
- JAK1/2.jpg
- JAK1/3.jpg
- P-JAK1/
- P-JAK1/1.jpg
- P-JAK1/2.jpg
- P-JAK1/3.jpg
- GAPDH/
- GAPDH/1.jpg
- GAPDH/2.jpg
- GAPDH/3.jpg
- HRH4/
- HRH4/1.jpg
- HRH4/2.jpg
- HRH4/3.jpg
